# Supplementary material for: High frequency of hybrid Escherichia coli strains with combined Intestinal Pathogenic Escherichia coli (IPEC) and Extraintestinal Pathogenic Escherichia coli (ExPEC) virulence factors isolated from human faecal samples
Source: BMC Infect Dis. 2018 Nov 1;18:544. doi: 10.1186/s12879-018-3449-2 (PMC6267907; doi:10.1186/s12879-018-3449-2)
Supplement: Supplementary file 2 — The Excel sheet contains VAGs PCR, Phylogenetic PCR and MLVA results for all E. coli strains included in this study. - PCR positive amplicons are listed as well as the MLVA profile and the results from the phylogenetic group PCR. (XLSX 21 kb) [file 12879_2018_3449_MOESM2_ESM.xlsx]

## Sheet: Sheet1
STRAIN	O	H	Pathovar	Phylogroup	Phylog_subgroup	Virulence_genes (PCR)	MLVA profile (11 loci)	Month	Year
1	nd	nd	nd	A	A0	sitA iss ehaG	5_2_-2_11_3_6_5_3_2_-2_0	October	2012
2	nd	nd	nd	D	D1	sitA iss ehaG	7_0_-2_11_3_12_5_-2_-2_-2_-2	October	2012
3	nd	nd	nd	A	A0	iss ehaG	5_2_-2_15_3_6_5_3_-2_-2_0	October	2012
4	nd	H8	nd	B1	B1	sitA iss ehaA ehaG	6_ 2_-2_11_ 3_ 3_ 5_ 1_15_-2_ 0	October	2012
5	nd	nd	aEPEC	B1	B1	eae sitA iss ehaA ehaG	6_2_-2_11_3_6_5_1_1_-2_0	December	2012
6	nd	nd	nd	A	A1	sitA iss traT kps1 ehaG	5_8_-2_11_3_6_5_1_-2_-2_0	December	2012
7	nd	nd	nd	A	A1	sitA iss traT kps1 ehaG	5_8_-2_11_3_6_5_1_-2_-2_0	December	2012
8	nd	nd	nd	A	A1	sitA iss traT kps1 ehaG	5_8_-2_11_3_6_5_1_-2_-2_0	December	2012
9	nd	nd	nd	A	A1	sitA iss traT kps1 ehaG	5_8_-2_11_3_6_5_1_-2_-2_0	December	2012
10	O78	nd	nd	B1	B1	sitA iss traT kps1 fyuA ehaG	6_2_-2_11_3_23_5_1_1_-2_-2	December	2012
11	nd	nd	nd	D	D1	sitA iss kps1 ehaG	7_15_-2_11_3_10_5_4_-2_-2_-2	December	2012
12	nd	nd	nd	D	D1	sitA iss kps1 ehaG	7_15_-2_11_3_10_5_4_-2_-2_-2	December	2012
13	nd	nd	nd	D	D2	iss kps1 ehaG	7_2_0_11_3_7_5_1_2_-2_-2	November	2012
14	nd	nd	nd	B1	B1	iss traT iroC ehaA ehaG	6_0_-2_11_3_5_5_1_1_-2_0	October	2012
15	nd	nd	nd	B1	B1	traT ehaG	-2_-2_-2_-2_-2_-2_-2_1_-2_-2_0	December	2012
16	nd	nd	nd	B1	B1	ehaG	5_12_-2_16_3_9_5_1_-2_-2_1	November	2012
17	nd	nd	nd	A	A1	ehaG	6_2_-2_11_3_8_5_1_2_-2_0	December	2012
18	nd	nd	nd	A	A0	fyuA ehaG	5_2_-2_11_3_8_5_2_-2_-2_1	January	2013
19	O78	nd	ETEC	B1	B1	LTI iss fyuA ehaG	6_2_-2_11_3_23_5_1_1_-2_-2	December	2012
20	O78	nd	ETEC	B1	B1	LTI iss fyuA ehaG	6_2_-2_11_3_14_5_1_1_-2_-2	December	2012
21	O78	nd	ETEC	B1	B1	LTI iss fyuA ehaG	6_2_-2_11_3_23_5_1_1_-2_1	December	2012
22	O78	nd	ETEC	B1	B1	LTI iss fyuA ehaG	6_2_-2_11_3_23_5_1_1_-2_-2	December	2012
23	nd	nd	ETEC	B1	B1	LTI iss fyuA ehaG	6_2_-2_11_3_23_5_1_1_-2_-2	December	2012
24	O78	nd	ETEC	B1	B1	LTI iss fyuA ehaG	6_2_-2_11_3_23_5_1_1_-2_-2	December	2012
25	O78	nd	ETEC	B1	B1	LTI iss fyuA ehaG	6_ 2_-2_11_3_5_5_1_1_-2_-2	December	2012
26	O78	nd	ETEC	B1	B1	LTI iss fyuA ehaG	6_2_-2_11_3_22_5_1_1_-2_-2	December	2012
27	O78	nd	ETEC	B1	B1	LTI iss fyuA ehaG	6_2_-2_11_3_22_5_1_1_-2_-2	December	2012
28	O78	nd	ETEC	B1	B1	LTI iss fyuA ehaG	6_ 2_-2_11_3_23_5_1_1_-2_-2	December	2012
29	O78	nd	ETEC	B1	B1	LTI iss fyuA ehaG	6_2_-2_11_3_23_5_1_1_-2_-2	December	2012
30	nd	nd	aEPEC	B2	B2_3	eae sitA iss papC ehaA tsh gimB kps1 vat fyuA ehaG	6_2_-2_9_3_6_5_1_3_-2_0	November	2012
31	nd	nd	nd	D	D2	sitA iss traT iroC kps1 fyuA	5_2_-2_16_3_7_5_1_12_-2_2	November	2012
32	nd	nd	nd	D	D2	sitA iss traT iroC kps1 fyuA	5_2_-2_16_3_7_5_1_12_-2_2	November	2012
33	nd	nd	nd	A	A1	iss traT kps1 fyuA	5_2_3_7_3_6_5_1_-2_-2_0	November	2012
34	nd	nd	nd	B2	B2_3	sitA traT fyuA	6_-2_-2_14_3_12_5_1_-2_-2_0	November	2012
35	nd	nd	nd	A	A1	sitA iss traT fyuA	5_-2_5_11_3_4_5_1_1_-2_0	January	2013
36	nd	nd	EIEC	B1	B1	ipaH sitA traT fyuA ehaG	5_2_-2_11_3_4_5_3_2_-2_0	November	2012
37	nd	nd	EIEC	A	A0	ipaH iutA sitA iucD traT fyuA ehaG	5_2_-2_11_3_19_5_3_2_-2_0	December	2012
38	O6	nd	ETEC	A	A1	LTI STIb iss traT	5_-2_-2_11_3_11_5_1_-2_-2_1	November	2012
39	O6	nd	ETEC	A	A1	STIb LTI iss traT	5_-2_-2_11_3_11_5_1_-2_-2_1	January	2013
40	O6	nd	ETEC	A	A1	LTI iss traT	5_-2_-2_11_3_4_5_1_-2_-2_-2	September	2012
41	O6	nd	ETEC	A	A1	LTI iss traT	5_-2_-2_11_3_16_5_1_-2_-2_1	September	2012
42	nd	nd	ETEC	A	A1	LTI iss	6_16_7_11_3_5_5_1_2_-2_0	December	2012
43	nd	nd	STEC/ETEC	D	D2	stx2d LTI iss traT ehaG	7_12_-2_11_3_8_5_1_2_-2_-2	December	2012
44	nd	nd	ETEC	D	D2	LTI sitA traT	5_2_-2_14_3_7_5_1_13_-2_1	December	2012
45	nd	nd	ETEC	A	A1	STIb iss	5_8_-2_11_3_21_5_1_-2_-2_1	December	2012
46	nd	nd	nd	A	A1	iss sat fbpB fyuA	5_-2_5_11_5_2_5_1_2_-2_0	October	2012
47	nd	nd	nd	D	D1	iss fbpB	6_2_-2_11_3_6_5_2_1_-2_1	October	2012
48	nd	nd	ETEC	D	D1	STIa iss fbpB ehaG	6_0_-2_11_3_4_5_1_-2_-2_0	December	2012
49	nd	nd	EAEC	D	D1	aggR iss kps1	7_2_-2_11_3_3_5_3_-2_-2_1	November	2012
50	nd	H11	ETEC	A	A1	STIa LTI fyuA	3_2_6_13_3_7_5_1_-2_-2_2	December	2012
51	nd	H11	ETEC	A	A1	STIa LTI fyuA	3_2_6_13_3_7_5_1_-2_-2_2	December	2012
52	nd	nd	nd	A	A0	fyuA	5_0_-2_11_3_2_5_3_-2_-2_0	January	2013
53	nd	nd	NTEC	B2	B2_3	cnf1 iutA sitA iucD iss iroC tsh kps1 sfaS vat fyuA	6_-2_-2_11_3_7_5_1_1_-2_-2	September	2012
54	nd	nd	NTEC	B2	B2_3	cnf1 sitA iss iroC tsh kps1 sfaS vat fyuA	5_-2_-2_11_3_4_5_2_1_-2_0	October	2012
55	nd	nd	NTEC	B2	B2_3	cnf1 sitA iss traT iroC tsh kps1 sfaS fyuA	5_-2_-2_11_3_4_5_2_1_-2_0	November	2012
56	nd	nd	NTEC	B2	B2_3	cnf1 iutA sitA iucD iss iroC sat tsh kps1 tosA vat fyuA	5_-2_-2_11_3_8_5_1_-2_-2_0	November	2012
57	nd	nd	NTEC	B2	B2_3	cnf1 iutA sitA iucD iss iroC sat tsh tosA vat fyuA	5_-2_-2_11_3_8_5_1_-2_-2_0	December	2012
58	nd	nd	nd	B2	B2_3	iutA sitA iucD iroC sat tsh kps1 vat fbpB fyuA	4_11_-2_11_3_7_5_2_1_-2_-2	September	2012
59	nd	nd	nd	B2	B2_3	iutA sitA iucD iroC sat tsh kps1 vat fbpB fyuA	4_11_-2_11_3_7_5_2_1_-2_-2	September	2012
60	nd	nd	nd	A	A1	sitA iroC tsh kps1 fbpB fyuA	5_-2_-2_11_3_10_5_1_1_-2_0	February	2013
61	nd	nd	nd	B2	B2_3	sitA traT tsh kps1 vat fyuA	5_-2_-2_11_3_14_5_1_1_-2_0	December	2012
62	nd	nd	nd	B2	B2_3	iutA sitA iucD traT tsh vat fyuA	5_-2_-2_10_3_4_5_-2_1_-2_1	January	2013
63	nd	H7	nd	B2	B2_3	iutA sitA iucD iss traT iroC papC tsh gimB etsA kps1 vat fyuA	5_-2_-2_10_3_5_5_1_0_-2_-2	November	2012
64	nd	nd	nd	A	A0	tsh	-2_-2_-2_-2_-2_-2_5_-2_1_-2_-2	October	2012
65	nd	nd	nd	D	D1	iutA sitA iucD iss sat kps1 fyuA	7_-2_-2_6_2_6_5_2_-2_-2_0	November	2012
66	nd	nd	nd	D	D1	iutA sitA iucD iss traT sat kps1 fyuA ehaG	7_2_-2_11_3_13_5_3_-2_-2_-2	December	2012
67	nd	nd	nd	D	D1	iutA sitA iucD traT sat kps1 fyuA	-2_33_-2_10_3_2_5_1_-2_-2_0	November	2012
68	nd	nd	nd	A	A1	iutA iucD iss traT sat kps1 fyuA	5_2_7_11_3_2_5_1_1_-2_0	January	2013
69	nd	nd	nd	D	D1	sitA traT sat kps1 fyuA	-2_2_-2_7_2_12_5_1_-2_-2_0	October	2012
70	nd	nd	nd	A	A1	iutA iucD fyuA	5_2_3_11_4_3_5_-2_ 2_-2_1	October	2012
71	nd	nd	nd	A	A1	iutA iucD fyuA	5_2_3_11_4_3_5_1_2_-2_0	October	2012
72	nd	nd	nd	A	A1	iutA iucD fyuA	5_-2_6_12_4_3_5_1_2_-2_-2	January	2013
73	nd	nd	aEPEC	A	A1	eae iutA iucD fyuA	5_-2_6_11_4_6_5_1_2_8_0	October	2012
74	nd	nd	nd	A	A1	iutA iucD sat fyuA	6_-2_-2_11_3_8_5_1_-2_-2_-2	September	2012
75	nd	nd	nd	A	A1	iutA iucD sat fyuA	5_-2_6_11_3_9_5_1_-2_-2_0	November	2012
76	nd	nd	nd	A	A1	iutA iucD sat fyuA	6_-2_-2_11_3_7_5_1_-2_-2_-2	January	2013
77	nd	nd	nd	A	A1	iutA iucD traT sat fyuA	5_2_7_11_3_6_5_1_-2_-2_-2	October	2012
78	nd	nd	EIEC	A	A0	ipaH iutA sitA iucD ehaG	4_2_-2_5_3_11_5_1_-2_-2_0	September	2012
79	nd	nd	nd	A	A0	iutA sitA iucD ehaG	6_-2_-2_9_3_8_5_2_6_-2_0	December	2012
80	nd	nd	nd	A	A0	iutA sitA iucD sat ehaG	6_-2_-2_11_4_5_5_1_-2_-2_0	January	2013
81	O119	nd	aEPEC	B2	B2_3	eae iutA iucD ehaG	5_-2_-2_9_3_6_5_1_-2_-2_-2	September	2012
82	nd	nd	nd	A	A1	iutA iucD iss traT iroC etsA fyuA ehaG	6_-2_-2_11_3_9_5_1_2_-2_0	December	2012
83	O128	H2	STEC	B1	B1	stx1c iutA iucD iss traT iroC ehaA etsA fyuA ehaG	6_2_-2_11_3_8_5_1_5_-2_0	December	2012
84	O128	nd	STEC	B1	B1	stx1c stx2b iutA iucD iss traT iroC ehaA etsA kps1 ehaG	6_ 2_-2_11_3_8_6_1_5_-2_0	January	2013
85	nd	nd	nd	B1	B1	iutA iucD iss traT ehaA fyuA ehaG	7_2_-2_11_3_6_5_1_3_-2_0	December	2012
86	nd	nd	nd	B1	B1	iutA iucD iss traT ehaA fyuA ehaG	7_2_-2_11_3_6_5_1_3_-2_0	December	2012
87	O104	H4	EAEC	B1	B1	aggR iutA iucD traT ehaA fyuA ehaG	6_2_-2_11_3_7_5_1_1_-2_0	December	2012
88	O103	H2	STEC	B1	B1	stx1a eae iutA sitA iucD iss traT ehaA etsA ehaG	6_2_-2_11_3_6_5_1_1_-2_0	October	2012
89	O26	H11	STEC	B1	B1	stx1a eae ehxA iutA iucD iss ehaA fyuA	6_-2_-2_11_3_10_5_1_-2_10_0	September	2012
90	O91	nd	STEC	B1	B1	stx1a stx2 ehxA iss ehaA kps1 ehaG	7_2_-2_11_3_18_5_1_1_-2_0	September	2012
91	O91	nd	STEC	B1	B1	stx1a stx2b ehxA ehaA kps1 ehaG	7_2_-2_11_3_10_5_1_2_-2_0	October	2012
92	O113	H4	STEC	A	A1	stx1c stx2b ehxA kps1	5_-2_5_11_3_4_5_1_-2_-2_0	December	2012
93	nd	H28	STEC	B1	B1	stx2g ehaA	6_2_-2_11_3_8_5_1_1_-2_0	November	2012
94	O145	H28	STEC	D	D1	stx2a eae iutA iucD iss ehaA fbpB ehaG	7_2_-2_11_3_4_5_1_-2_-2_1	October	2012
95	O145	H28	STEC	D	D1	stx2a eae ehxA iutA iucD iss ehaA fbpB ehaG	7_2_-2_11_3_4_5_1_-2_-2_1	October	2012
96	O121	H19	STEC	B1	B1	stx2a eae ehxA iutA iucD iss traT ehaA ehaG	6_2_-2_8_3_8_5_1_9_8_0	December	2012
97	O157	H7	STEC	D	D1	stx2a stx2c eae ehxA ehaA fbpB ehaG	6_8_1_12_5_19_8_1_3_-2_0	December	2012
98	O157	nd	STEC	D	D1	stx2 eae ehxA ehaA fbpB ehaG	6_9_1_8_5_14_8_1_4_-2_0	December	2012
99	O145	H28	STEC	D	D1	stx2a eae ehxA iucD traT ehaA fbpB ehaG	1_2_-2_11_3_5_5_1_-2_-2_1	October	2012
100	O26	H11	aEPEC	B1	B1	eae ehxA iss ehaA fyuA ehaG	6_-2_-2_11_3_6_5_1_-2_5_0	October	2012
101	O26	H11	STEC	B1	B1	stx2a eae ehxA iss ehaA fyuA ehaG	6_0_-2_11_3_8_5_1_20_8_0	December	2012
102	O26	nd	aEPEC	B1	B1	eae iss ehaA fyuA ehaG	6_2_-2_11_3_11_5_1_5_10_0	October	2012
103	O55	nd	aEPEC	D	D1	eae iss ehaA fbpB ehaG	6_16_1_11_3_2_5_1_4_-2_0	October	2012
104	O55	nd	aEPEC	D	D1	eae iss ehaA fbpB ehaG	6_16_1_11_3_2_5_1_4_-2_0	October	2012
105	O55	nd	aEPEC	D	D1	eae iss ehaA fbpB ehaG	6_16_1_11_3_2_5_1_4_-2_0	November	2012
106	nd	nd	aEPEC	B1	B1	eae iss ehaA ehaG	6_2_-2_11_3_9_5_1_1_-2_0	November	2012
107	nd	nd	NTEC	A	A1	iutA cnf2 iucD iss traT ehaA fbpB ehaG	5_8_-2_11_3_6_5_1_-2_-2_0	December	2012
108	O146	H8	STEC	B1	B1	stx2d iss traT ehaA fbpB ehaG	6_2_-2_11_3_15_5_1_2_-2_0	December	2012
109	O128	nd	aEPEC	B1	B1	eae ehaA ehaG	6_2_-2_11_3_8_5_1_2_7_0	October	2012
110	nd	nd	aEPEC	B1	B1	eae ehaA ehaG	6_2_-2_11_3_9_5_1_1_-2_0	November	2012
111	nd	nd	aEPEC	B1	B1	eae ehaA ehaG	4_2_-2_11_3_7_5_1_4_-2_0	December	2012
112	nd	nd	aEPEC	B1	B1	eae sat ehaA ehaG	8_2_-2_11_3_10_6_2_16_-2_0	December	2012
113	nd	nd	aEPEC	A	A0	eae ehaA tsh ehaG	5_2_-2_11_4_3_5_2_5_6_0	November	2012
114	nd	nd	nd	B1	B1	traT ehaA ehaG	8_2_-2_11_3_11_5_2_12_-2_0	October	2012
115	nd	nd	nd	B1	B1	traT ehaA ehaG	5_2_-2_11_3_9_5_1_2_-2_0	November	2012
116	nd	nd	nd	B1	B1	traT ehaA ehaG	8_2_-2_11_3_4_5_1_1_-2_0	January	2013
117	O121	nd	aEPEC	B1	B1	eae traT ehaA ehaG	6_2_-2_11_3_14_5_1_13_-2_0	September	2012
118	nd	nd	aEPEC	B1	B1	eae traT ehaA ehaG	6_2_-2_11_3_4_5_1_20_-2_0	September	2012
119	nd	nd	aEPEC	B1	B1	eae traT ehaA ehaG	6_2_-2_11_3_4_5_1_20_-2_0	September	2012
120	nd	nd	aEPEC	B1	B1	eae traT ehaA ehaG	8_2_-2_11_3_7_5_2_7_8_0	September	2012
121	nd	nd	aEPEC	B1	B1	eae traT ehaA ehaG	6_2_-2_11_3_11_5_1_2_7_0	September	2012
122	O128	nd	aEPEC	B1	B1	eae traT ehaA ehaG	6_2_-2_11_3_14_5_1_2_7_0	October	2012
123	nd	H25	aEPEC	B1	B1	eae traT ehaA ehaG	8_2_-2_11_3_6_5_2_9_8_0	November	2012
124	nd	nd	aEPEC	B1	B1	eae traT ehaA ehaG	8_2_-2_11_3_7_5_2_8_8_0	November	2012
125	nd	nd	aEPEC	A	A0	eae traT ehaA ehaG	8_2_-2_11_3_7_5_2_8_8_0	January	2013
126	O103	nd	STEC	B1	B1	stx1a eae ehxA traT ehaA ehaG	6_2_-2_11_3_5_4_1_2_-2_0	September	2012
127	O103	H2	STEC	B1	B1	stx1a eae ehxA traT ehaA ehaG	6_ 2_-2_11_3_6_5_1_2_-2_0	September	2012
128	O103	H2	STEC	B1	B1	stx1a eae ehxA traT ehaA ehaG	6_2_-2_11_3_5_4_1_2_-2_0	October	2012
129	O103	H2	STEC	B1	B1	stx1a eae ehxA traT ehaA ehaG	6_2_-2_11_3_6_5_1_2_-2_0	October	2012
130	O103	H2	STEC	B1	B1	stx1a eae ehxA traT ehaA ehaG	6_2_-2_11_3_6_5_1_2_-2_0	October	2012
131	O103	H2	STEC	B1	B1	stx1a eae ehxA traT ehaA ehaG	6_2_-2_11_3_6_5_1_2_-2_0	October	2012
132	O103	H2	STEC	B1	B1	stx1a eae ehxA traT ehaA ehaG	6_2_-2_11_3_6_5_1_2_-2_0	October	2012
133	O103	H2	STEC	B1	B1	stx1a eae ehxA traT ehaA ehaG	6_2_-2_11_3_6_5_1_2_-2_0	October	2012
134	O103	H2	STEC	B1	B1	stx1a eae ehxA traT ehaA ehaG	6_2_-2_11_3_6_5_1_2_-2_0	November	2012
135	O103	H2	STEC	B1	B1	stx1a eae ehxA traT ehaA ehaG	6_2_-2_11_3_5_4_1_2_-2_0	November	2012
136	O103	H2	STEC	B1	B1	stx1a eae ehxA traT ehaA ehaG	6_2_-2_11_3_5_4_1_2_-2_0	December	2012
137	O103	nd	aEPEC	B1	B1	eae ehxA traT ehaA ehaG	6_2_-2_11_3_5_5_1_1_-2_0	January	2013
138	O111	H8	STEC	B1	B1	stx1a eae ehxA iutA iucD traT ehaA ehaG	6_2_-2_8_3_8_5_1_7_10_0	December	2012
139	nd	nd	aEPEC	A	A0	eae ehxA traT ehaA tsh ehaG	5_2_-2_11_4_3_5_2_7_3_0	December	2012
140	O91	nd	STEC	B1	B1	stx1a ehxA iss traT ehaA ehaG	7_2_-2_11_3_7_5_1_2_-2_0	October	2012
141	O103	H2	STEC	B1	B1	stx1a eae ehaA ehaG	6_2_-2_11_3_4_5_-2_2_-2_1	October	2012
142	nd	nd	STEC	D	D1	stx1d ehaA ehaG	5_14_-2_11_3_4_5_1_-2_-2_-2	December	2012
143	nd	nd	aEPEC	D	D1	eae traT ehaA fbpB	1_2_-2_11_5_4_5_1_-2_10_-2	October	2012
144	nd	nd	aEPEC	B2	B2_2	eae ibeA tsh vat fyuA	7_-2_-2_11_3_3_5_1_-2_-2_0	October	2012
145	nd	nd	aEPEC	B2	B2_2	eae ibeA iss tsh vat fyuA	7_-2_-2_11_3_5_5_-2_-2_-2_1	October	2012
146	nd	nd	aEPEC	B2	B2_2	eae ibeA sitA tsh vat fyuA	6_-2_-2_11_3_7_5_1_-2_-2_-2	November	2012
147	nd	nd	aEPEC	B2	B2_2	eae ibeA iss traT iroC tsh vat fyuA	7_-2_-2_11_3_3_5_1_-2_-2_0	September	2012
FHI_NMBU_03	nd	nd	aEPEC	B2	B2_2	eae ibeA iss traT iroC tsh vat fyuA	7_-2_-2_11_3_3_5_1_-2_-2_0	September	2012
149	nd	nd	aEPEC	B2	B2_2	eae ibeA iss traT iroC tsh vat fyuA	7_-2_-2_11_3_3_5_1_-2_-2_0	October	2012
150	nd	nd	aEPEC	B2	B2_2	eae ibeA iss traT iroC tsh vat fyuA	7_-2_-2_11_3_4_5_1_-2_-2_0	December	2012
151	nd	nd	NTEC	B2	B2_3	cnf1 iutA ibeA iucD iss traT iroC tsh etsA vat fyuA	6_-2_-2_11_3_4_5_1_1_-2_0	November	2012
152	nd	nd	aEPEC	D	D2	eae iss traT iroC papC ehaA tsh etsA tosA vat fyuA	6_7_-2_11_3_4_5_1_-2_-2_2	November	2012
153	O125	nd	aEPEC	B2	B2_3	eae ibeA	4_-2_-2_16_3_6_5_1_-2_-2_0	October	2012
154	nd	nd	aEPEC	B2	B2_3	eae ibeA	4_-2_-2_16_3_5_5_1_-2_-2_1	November	2012
155	nd	nd	aEPEC	B2	B2_3	eae ibeA	4_-2_-2_16_3_5_5_1_-2_-2_1	November	2012
156	nd	nd	aEPEC	B2	B2_3	eae ibeA	4_-2_-2_16_3_7_5_1_-2_-2_1	November	2012
157	O145	nd	aEPEC	B2	B2_3	eae ibeA iss	4_-2_-2_15_3_10_5_1_-2_-2_1	October	2012
158	nd	nd	aEPEC	B2	B2_3	eae ibeA fyuA	6_-2_-2_10_3_10_5_1_-2_-2_-2	November	2012
159	O157	nd	aEPEC	A	A1	eae	5_-2_7_11_3_4_5_1_-2_-2_0	November	2012
160	O2	nd	aEPEC	A	A1	eae iss traT	5_0_6_11_3_5_5_1_-2_-2_0	October	2012
161	nd	nd	aEPEC	A	A0	eae iss traT	5_0_-2_11_3_6_5_1_-2_-2_-2	October	2012
162	O118	nd	aEPEC	A	A1	eae iss traT tsh	5_-2_4_11_3_6_5_3_2_-2_0	October	2012
163	nd	nd	aEPEC	A	A0	eae traT tsh	-2_-2_-2_-2_-2_-2_5_1_-2_-2_0	October	2012
164	nd	nd	tEPEC	B2	B2_3	eae bfp traT	7_2_-2_11_3_8_5_1_-2_-2_0	November	2012
165	O119	nd	aEPEC	A	A1	eae iutA iucD iss traT fyuA	5_8_6_11_4_2_5_1_1_-2_0	September	2012
166	nd	nd	aEPEC	A	A1	eae iutA iucD traT fyuA	5_2_-2_11_3_11_8_2_-2_-2_-2	December	2012
167	nd	nd	aEPEC	A	A1	eae traT fyuA	5_-2_5_11_3_10_5_3_2_-2_0	October	2012
168	nd	nd	nd	A	A0	non	4_2_-2_11_3_2_5_3_-2_-2_0	January	2013
